# Supplementary material for: Common Metabolites in Two Different Hypertensive Mouse Models: A Serum and Urine Metabolome Study
Source: Biomolecules. 2021 Sep 21;11(9):1387. doi: 10.3390/biom11091387 (PMC8467937; doi:10.3390/biom11091387)
Supplement: Supplementary file 1 [file biomolecules-11-01387-s001.zip]

Archive with 1 entries (1 files):
- biomolecules-1371949-supplementary.pdf
